# Supplementary material for: Migraine is associated with altered approach–avoidance decision processing: a case control study
Source: J Headache Pain. 2026 Jul 16;27(1):183. doi: 10.1186/s10194-026-02445-5 (PMC13377724; doi:10.1186/s10194-026-02445-5)
Supplement: Supplementary file 2 — Supplementary Material 2: Retrospective assessment of migraine-attack proximity at the time of testing. Footnote: Retrospective information regarding proximity to migraine attacks was obtained after data collection through patients’ migraine diaries, where available. Two participants developed migraine symptoms during testing and were therefore excluded from the final analyses and are not listed in this table [file 10194_2026_2445_MOESM2_ESM.xlsx]

## Sheet: Tabelle1
Variable	Migraine group (n = 28)
Headache-free ≥3 days before testing, n (%)	18 (64.3)
Headache-free ≥3 days after testing, n (%)	20 (71.4)
Headache free ≥3 days before and ≥3 days after testing, n (%)	16 (57.1)
Missing/uncertain information , n (%)	1 (3.6)
Participants likely tested within ±3 days of an attack or with uncertain peri-ictal status, n (%)	12 (42.8)
