# Supplementary material for: Migraine is associated with altered approach–avoidance decision processing: a case control study
Source: J Headache Pain. 2026 Jul 16;27(1):183. doi: 10.1186/s10194-026-02445-5 (PMC13377724; doi:10.1186/s10194-026-02445-5)
Supplement: Supplementary file 3 — Supplementary Material 3: Characteristics of the study population (n = 60). 1Among these, 5 reported a recent reduction in migraine frequency under medication [file 10194_2026_2445_MOESM3_ESM.xlsx]

## Sheet: Mappe1
Table 2. Characteristics of the study population (n = 60)
Description	Migraine-Group	Control-Group
Gender
male	5 (17.8%).	4 (12.5%)
female	23 (82.1%)	28 (87.5%)
Age (years)	38.7 ± 12.9	33.8 ± 12.9
Employment (%)
full-time	17 (60.7%) [2 shift-work]	13 (40.6%) [1 shift-work]
part-time	4 (14.3%)	5 (15.6%)
student	4 (14.3%)	12 (37.5%) [1 shift-work]
pension	2 (7.1%)	1 (3.1%)
unemployed	1 (3.6%)	1 (3.7%)
Relationship-status (%)
stable	23 (82.1%)	18 (56.3%)
single	5 (17.8%)	12 (37.5%)
divorced	0 (0%)	2 (6.3%)
Education (%)
primary school degree	1 (3.6%)	0 (0 %)
secondary degree	10 (35.7%)	4 (12.5%)
high school degree	6 (21.4%)	18 (56.3%)
graduate degree	10 (35.7%)	9 (28.1%)
Game-Controller familiarity	4.5 ± 2.8	5.3 ± 2.7
(0=none. 10=very high)
virtual 1st person environment	3.4 ± 2.9	4 ± 2.6
familiarity (0=none. 10=very high)
Mean Migraine occurrence a month
up to 4 times	7 (25%)
up to 8 times	10 (35.7%)
up to 15 times or more	11 (39.3%)
Migraine Duration in hours
up to 4 hours	2 (7.1%)
up to 12 hours	17 (60.7%)
up to 24 hours or longer	9 (32.1%)
Length of Infliction (in years)	19.5 ± 13.6
self-reported Migraine subtype, n(%)
episodic migraine	12 (42.9%)
chronic migraine 1	16 (57.1%)
Treatment form
none	1 (3.6%)
acute	18 (64.3%)
acute and preventive	8 (28.6%)
preventive	1 (3.6%)
HTSAQ Score (mean)
Trigger Sensitivity Value	46.5 ± 9.6
Avoidance Value	42.9 ± 9.8
