# Supplementary material for: Migraine is associated with altered approach–avoidance decision processing: a case control study
Source: J Headache Pain. 2026 Jul 16;27(1):183. doi: 10.1186/s10194-026-02445-5 (PMC13377724; doi:10.1186/s10194-026-02445-5)
Supplement: Supplementary file 4 — Supplementary Material 4: Summarized Statistical Table - Decision Time (DT). Significant effects (p < 0.05) are highlighted in grey [file 10194_2026_2445_MOESM4_ESM.xlsx]

## Sheet: Tabelle1
Linear Mixed Effect Table Summary
fixed effects	Sum Sq	Mean Sq	F value	p.value
main effects
group	0.634	0.634	5.81	0.019
condition	21.7	7.23	66.3	> 0.001
confrontation	1.28	0.319	2.92	0.019
trial	0.359	0.359	3.29	0.069
env_exp_val	1.15	1.15	10.5	0.002
Interactions
group:condition	1.07	0.355	3.26	0.028
group:confrontation	0.989	0.247	2.27	0.059
condition:confrontation	2.76	0.23	2.11	0.014
group:condition:confrontation	1.17	0.098	0.896	0.550
Pairwise emmeans-based post hoc comparisons (group : condition) from linear mixed models with adjusted p values.
Group : Condition
contrast	condition	estimate	SE	lower.CL	upper.CL	t.ratio	p.value
							(adjusted)
control - migraine	ambiguous	-0.115	0.0633	-0.242	0.0119	-1.81	0.0749
control - migraine	approach	-0.0248	0.043	-0.111	0.0613	-0.577	0.566
control - migraine	avoidance	-0.227	0.0812	-0.39	-0.0646	-2.8	0.00699
control - migraine	conflict	-0.109	0.0609	-0.231	0.0129	-1.79	0.0787
Confrontation : Condition
contrast	condition	estimate	SE	lower.CL	upper.CL	t.ratio	p.value
							(adjusted)
control - imaginative	ambiguous	-0.0122	0.0288	-0.0909	0.0664	-0.425	0.993
control - negative	ambiguous	-0.0174	0.0256	-0.0872	0.0523	-0.681	0.961
control - neutral	ambiguous	-0.0516	0.0257	-0.122	0.0184	-2.01	0.26
control - trigger	ambiguous	0.0134	0.0255	-0.0561	0.083	0.527	0.985
imaginative - negative	ambiguous	-0.00516	0.0287	-0.0836	0.0733	-0.18	1
imaginative - neutral	ambiguous	-0.0394	0.0288	-0.118	0.0393	-1.37	0.65
imaginative - trigger	ambiguous	0.0257	0.0287	-0.0526	0.104	0.895	0.899
negative - neutral	ambiguous	-0.0342	0.0256	-0.104	0.0356	-1.34	0.668
negative - trigger	ambiguous	0.0309	0.0254	-0.0385	0.1	1.21	0.744
neutral - trigger	ambiguous	0.0651	0.0255	-0.00452	0.135	2.55	0.0798
control - imaginative	approach	0.0274	0.0282	-0.0496	0.104	0.971	0.868
control - negative	approach	0.0115	0.0253	-0.0575	0.0804	0.454	0.991
control - neutral	approach	0.0607	0.0253	-0.00827	0.13	2.4	0.115
control - trigger	approach	0.0228	0.0253	-0.0464	0.0919	0.899	0.898
imaginative - negative	approach	-0.0159	0.0282	-0.093	0.0611	-0.565	0.98
imaginative - neutral	approach	0.0333	0.0283	-0.0438	0.11	1.18	0.764
imaginative - trigger	approach	-0.00465	0.0283	-0.0819	0.0725	-0.164	1
negative - neutral	approach	0.0493	0.0253	-0.0197	0.118	1.95	0.291
negative - trigger	approach	0.0113	0.0253	-0.0578	0.0804	0.446	0.992
neutral - trigger	approach	-0.038	0.0254	-0.107	0.0312	-1.5	0.564
control - imaginative	avoidance	0.0104	0.0283	-0.0669	0.0877	0.368	0.996
control - negative	avoidance	0.0573	0.0251	-0.0111	0.126	2.28	0.15
control - neutral	avoidance	0.0262	0.0252	-0.0425	0.0948	1.04	0.837
control - trigger	avoidance	0.0408	0.0251	-0.0276	0.109	1.63	0.479
imaginative - negative	avoidance	0.0468	0.0283	-0.0303	0.124	1.66	0.461
imaginative - neutral	avoidance	0.0157	0.0283	-0.0616	0.093	0.555	0.981
imaginative - trigger	avoidance	0.0304	0.0283	-0.0467	0.108	1.08	0.819
negative - neutral	avoidance	-0.0311	0.025	-0.0994	0.0372	-1.24	0.726
negative - trigger	avoidance	-0.0164	0.0249	-0.0845	0.0517	-0.658	0.965
neutral - trigger	avoidance	0.0147	0.025	-0.0536	0.083	0.587	0.977
control - imaginative	conflict	0.0516	0.0282	-0.0254	0.129	1.83	0.357
control - negative	conflict	0.0947	0.0253	0.0258	0.164	3.75	0.00168
control - neutral	conflict	0.0826	0.0255	0.0129	0.152	3.23	0.0108
control - trigger	conflict	0.0702	0.0253	0.00116	0.139	2.77	0.044
imaginative - negative	conflict	0.0431	0.0281	-0.0337	0.12	1.53	0.542
imaginative - neutral	conflict	0.0309	0.0284	-0.0466	0.108	1.09	0.812
imaginative - trigger	conflict	0.0186	0.0282	-0.0583	0.0955	0.66	0.965
negative - neutral	conflict	-0.0121	0.0255	-0.0816	0.0573	-0.476	0.99
negative - trigger	conflict	-0.0244	0.0252	-0.0932	0.0443	-0.97	0.869
neutral - trigger	conflict	-0.0123	0.0255	-0.0819	0.0573	-0.483	0.989
