# Supplementary material for: Migraine is associated with altered approach–avoidance decision processing: a case control study
Source: J Headache Pain. 2026 Jul 16;27(1):183. doi: 10.1186/s10194-026-02445-5 (PMC13377724; doi:10.1186/s10194-026-02445-5)
Supplement: Supplementary file 5 — Supplementary Material 5: Summarized Statistical Table - Initial Movement Response (IMR). Significant effects (p < 0.05) are highlighted in grey [file 10194_2026_2445_MOESM5_ESM.xlsx]

## Sheet: Tabelle1
Linear Mixed-Effects Model Results
fixed effects	Sum Sq	Mean Sq	F value	p.value
main effects
group	153000	153000	1.36	0.248
condition	126000000	42100000	375	< 0.001
confrontation	2100000	524000	4.66	< 0.001
trial	27200000	27200000	242	< 0.001
env_exp_val	181000	181000	1.61	0.21
interaction
group:condition	1380000	459000	4.09	0.011
group:confrontation	665000	166000	1.48	0.206
condition:confrontation	1920000	160000	1.42	0.149
group:condition:confrontation	2480000	207000	1.84	0.037
Pairwise emmeans-based post hoc comparisons from linear mixed models with adjusted p values.
Group : Condition : Confrontation
contrast	condition	confrontation	estimate	SE	lower.CL	upper.CL	t.ratio	p.value
								(adj.)
control - migraine	ambiguous	control	173	102	-30.8	377	1.69	0.0949
	approach	control	65.5	46.4	-26.1	157	1.41	0.16
	avoidance	control	-50.9	68.8	-187	85.7	-0.74	0.461
	conflict	control	143	121	-98.3	385	1.18	0.241
	ambiguous	imaginative	269	105	59.5	479	2.55	0.0125
	approach	imaginative	-24.9	52.8	-129	79	-0.471	0.638
	avoidance	imaginative	-92.8	73.2	-238	52.1	-1.27	0.207
	conflict	imaginative	208	124	-38.1	455	1.69	0.0963
	ambiguous	negative	129	102	-74.7	333	1.26	0.211
	approach	negative	9.04	46.4	-82.5	101	0.195	0.846
	avoidance	negative	-43.5	68.8	-180	93	-0.633	0.528
	conflict	negative	31.1	121	-210	273	0.257	0.798
	ambiguous	neutral	210	102	5.64	413	2.05	0.0441
	approach	neutral	33.2	46.5	-58.5	125	0.714	0.476
	avoidance	neutral	-44.2	68.7	-181	92.3	-0.643	0.522
	conflict	neutral	67.3	121	-174	309	0.556	0.58
	ambiguous	trigger	187	102	-17.3	390	1.82	0.0723
	approach	trigger	27.5	46.4	-64.1	119	0.593	0.554
	avoidance	trigger	-125	68.7	-261	11.5	-1.82	0.0722
	conflict	trigger	161	121	-80.6	403	1.33	0.188
