# Supplementary material for: Migraine is associated with altered approach–avoidance decision processing: a case control study
Source: J Headache Pain. 2026 Jul 16;27(1):183. doi: 10.1186/s10194-026-02445-5 (PMC13377724; doi:10.1186/s10194-026-02445-5)
Supplement: Supplementary file 6 — Supplementary Material 6: Summarized Statistical Table - FAA after Confrontation. Significant effects (p < 0.05) are highlighted in grey [file 10194_2026_2445_MOESM6_ESM.xlsx]

## Sheet: Tabelle1
Linear Mixed-Effects Model Results
fixed effects	Sum Sq	Mean Sq	F value	p.value
main effects
group	0.0605	0.0605	0.851	0.36
confrontation	0.643	0.161	2.26	0.059
trial	0.019	0.019	0.272	0.602
interaction
group:confrontation	0.187	0.0467	0.657	0.622
