# Supplementary material for: Migraine is associated with altered approach–avoidance decision processing: a case control study
Source: J Headache Pain. 2026 Jul 16;27(1):183. doi: 10.1186/s10194-026-02445-5 (PMC13377724; doi:10.1186/s10194-026-02445-5)
Supplement: Supplementary file 7 — Supplementary Material 7: Summarized Statistical Table - FMT after Confrontation. Significant effects (p < 0.05) are highlighted in grey [file 10194_2026_2445_MOESM7_ESM.xlsx]

## Sheet: Tabelle1
Linear Mixed-Effects Model Results
fixed effects	Sum Sq	Mean Sq	F value	p.value
main effects
group	2.9	2.9	0.51	0.48
confrontation	130	34	6	< 0.001
trial	1600	1600	280	< 0.001
interaction
group:confrontation	22	5.5	0.98	0.41
