# Supplementary material for: Migraine is associated with altered approach–avoidance decision processing: a case control study
Source: J Headache Pain. 2026 Jul 16;27(1):183. doi: 10.1186/s10194-026-02445-5 (PMC13377724; doi:10.1186/s10194-026-02445-5)
Supplement: Supplementary file 8 — Supplementary Material 8: Summarized Statistical Table - FAA in Decision-Phase. Significant effects (p < 0.05) are highlighted in grey [file 10194_2026_2445_MOESM8_ESM.xlsx]

## Sheet: Tabelle1
Linear Mixed-Effects Model Results
fixed effects	Sum Sq	Mean Sq	F value	p.value
main effects
group	0.5	0.5	6.9	0.011
condition	0.75	0.25	3.4	0.016
confrontation	0.089	0.022	0.31	0.87
trial	1.4	1.4	19	< 0.001
interaction
group:condition	0.11	0.035	0.48	0.69
group:confrontation	0.51	0.13	1.7	0.14
condition:confrontation	0.71	0.059	0.81	0.64
group:condition:confrontation	0.57	0.047	0.65	0.8
