# Supplementary material for: Migraine is associated with altered approach–avoidance decision processing: a case control study
Source: J Headache Pain. 2026 Jul 16;27(1):183. doi: 10.1186/s10194-026-02445-5 (PMC13377724; doi:10.1186/s10194-026-02445-5)
Supplement: Supplementary file 9 — Supplementary Material 9: Summarized Statistical Table - FMT in Decision-Phase. Significant effects (p < 0.05) are highlighted in grey [file 10194_2026_2445_MOESM9_ESM.xlsx]

## Sheet: Tabelle1
Linear Mixed-Effects Model Results
fixed effects	Sum Sq	Mean Sq	F value	p.value
main effects
group	34	34	6.8	0.012
condition	24	8.1	1.6	0.19
confrontation	23	5.7	1.1	0.33
trial	44	44	8.8	0.003
interaction
group:condition	38	13	2.5	0.057
group:confrontation	35	8.8	1.7	0.14
condition:confrontation	34	2.8	0.56	0.88
group:condition:confrontation	38	3.1	0.63	0.82
