# Supplementary material for: Migraine is associated with altered approach–avoidance decision processing: a case control study
Source: J Headache Pain. 2026 Jul 16;27(1):183. doi: 10.1186/s10194-026-02445-5 (PMC13377724; doi:10.1186/s10194-026-02445-5)
Supplement: Supplementary file 10 — Supplementary Material 10: Summarized Statistical Table - Cluster-Link Alpha Band dwPLI-based functional connectivity after Confrontation. Significant effects (p < 0.05) are highlighted in grey [file 10194_2026_2445_MOESM10_ESM.xlsx]

## Sheet: Tabelle1
Linear Mixed-Effects Model Results
fixed effects	Sum Sq	Mean Sq	F value	p.value
main effects
group	0.0219	0.0219	2.16	0.147
cluster-link	1.7	0.0314	3.11	<0.001
confrontation	5.64	1.41	140	<0.001
interaction
group:cluster.link	0.747	0.0138	1.37	0.0377
group:confrontation	0.813	0.203	20.1	<0.001
cluster.link:confrontation	1.17	0.00542	0.536	1
group:cluster.link:confrontation	0.911	0.00422	0.417	1
Pairwise emmeans-based post hoc comparisons from linear mixed models with adjusted p values. Due to the high number of statistical tests only the significant results are shown.
Group : cluster.link : Confrontation
contrast	cluster.link	confrontation	estimate	SE	lower.CL	upper.CL	t.ratio	p.value
								(adj.)
control - migraine	frontal_left-	control	-0.098	0.032	-0.16	-0.036	-3.1	0.002
	central_left
	central_left-	control	-0.063	0.032	-0.12	-0.001	-2	0.049
	occipital_left
	frontal_left-	negative	-0.068	0.032	-0.13	-0.005	-2.1	0.033
	occipital_left
	frontal_midline-	negative	-0.067	0.032	-0.13	-0.005	-2.1	0.034
	occipital_left
	parietal_left-	negative	-0.063	0.032	-0.13	-0.001	-2	0.047
	occipital_left
	parietal_right-	control	-0.095	0.032	-0.16	-0.033	-3	0.002
	occipital_left
	parietal_right-	imaginative	-0.092	0.032	-0.15	-0.03	-2.9	0.003
	occipital_left
	temporal_left-	control	-0.11	0.032	-0.17	-0.044	-3.3	>0.001
	occipital_left
	temporal_left-	imaginative	-0.091	0.032	-0.15	-0.029	-2.9	0.004
	occipital_left
	frontal_left-	control	-0.071	0.032	-0.13	-0.009	-2.3	0.025
	occipital_right
	occipital_left-	control	-0.08	0.032	-0.14	-0.018	-2.5	0.012
	occipital_right
	parietal_left-	control	-0.078	0.032	-0.14	-0.016	-2.5	0.014
	occipital_right
	parietal_left-	negative	-0.075	0.032	-0.14	-0.012	-2.4	0.019
	occipital_right
	parietal_right-	control	-0.072	0.032	-0.13	-0.009	-2.3	0.024
	occipital_right
	temporal_left-	control	-0.087	0.032	-0.15	-0.025	-2.8	0.006
	occipital_right
	frontal_left-	control	-0.071	0.032	-0.13	-0.008	-2.2	0.026
	parietal_left
	frontal_midline-	negative	-0.073	0.032	-0.14	-0.011	-2.3	0.022
	parietal_left
	frontal_left-	control	-0.064	0.032	-0.13	-0.001	-2	0.044
	parietal_right
	parietal_left-	negative	-0.063	0.032	-0.13	-0.001	-2	0.045
	parietal_right
	frontal_left-	control	-0.083	0.032	-0.15	-0.021	-2.6	0.009
	temporal_left
	frontal_left-	imaginative	-0.074	0.032	-0.14	-0.012	-2.3	0.019
	temporal_left
