# Supplementary material for: Migraine is associated with altered approach–avoidance decision processing: a case control study
Source: J Headache Pain. 2026 Jul 16;27(1):183. doi: 10.1186/s10194-026-02445-5 (PMC13377724; doi:10.1186/s10194-026-02445-5)
Supplement: Supplementary file 11 — Supplementary Material 11: Summarized Statistical Table - Cluster-Link Theta-Band dwPLI-based functional connectivity after Confrontation. Significant effects (p < 0.05) are highlighted in grey [file 10194_2026_2445_MOESM11_ESM.xlsx]

## Sheet: Tabelle1
Linear Mixed-Effects Model Results
fixed effects	Sum Sq	Mean Sq	F value	p.value
main effects
group	0.002	0.002	0.43	0.51
cluster-link	0.84	0.016	2.5	<0.001
confrontation	1.2	0.29	47	<0.001
interaction
group:cluster.link	0.58	0.011	1.7	0.001
group:confrontation	0.2	0.05	8	<0.001
cluster.link:confrontation	0.59	0.002	0.43	1
group:cluster.link:confrontation	0.71	0.003	0.53	1
Pairwise emmeans-based post hoc comparisons from linear mixed models with adjusted p values. Due to the high number of statistical tests only the significant results are shown.
Group : cluster.link : Confrontation
contrast	cluster.link	confrontation	estimate	SE	lower.CL	upper.CL	t.ratio	p.value
								(adj.)
control - migraine	frontal_right-	neutral	0.05	0.024	0.002	0.098	2	0.041
	occipital_left
	parietal_right-occipital_left	imaginative	0.049	0.024	0.001	0.097	2	0.042
	central_right-parietal_left	neutral	0.053	0.024	0.005	0.1	2026-02-02	0.029
