# Supplementary material for: Migraine is associated with altered approach–avoidance decision processing: a case control study
Source: J Headache Pain. 2026 Jul 16;27(1):183. doi: 10.1186/s10194-026-02445-5 (PMC13377724; doi:10.1186/s10194-026-02445-5)
Supplement: Supplementary file 12 — Supplementary Material 12: Summarized Statistical Table - Cluster-Link Alpha-Band dwPLI-based functional connectivity in the Decision Phase. Significant effects (p < 0.05) are highlighted in grey [file 10194_2026_2445_MOESM12_ESM.xlsx]

## Sheet: Tabelle1
Linear Mixed-Effects Model Results
fixed effects	Sum Sq	Mean Sq	F value	p.value
main effects
group	0.001	0.001	0.014	0.91
cluster-link	3.7	0.069	2.9	<0.001
confrontation	1	0.26	11	<0.001
condition	0.006	0.002	0.092	0.96
interaction
group:cluster.link	3.1	0.058	2.4	<0.001
group:confrontation	2.2	0.54	23	<0.001
group:condition	3	0.014	0.58	1
cluster.link:confrontation	0.056	0.019	0.79	0.5
cluster.link:condition	2.5	0.016	0.66	1
confrontation:condition	5	0.42	18	<0.001
group:cluster.link:confrontation	3.6	0.017	0.7	1
group:cluster.link:condition	2.8	0.017	0.72	1
group:confrontation:condition	3.8	0.31	13	<0.001
cluster.link:confrontation:condition	8.8	0.014	0.57	1
group:cluster.link:confrontation:condition	8.9	0.014	0.58	1
Pairwise emmeans-based post hoc comparisons from linear mixed models with adjusted p values. Due to the high number of statistical tests only the significant results are shown. Due to high computational load df was set to ∞ resulting in approximate confidence levels.
Group : Confrontation : Condition
contrast	cluster.link	confrontation	condition	estimate	SE	asymp. lower.CL	asymp. upper.CL	t.ratio	p.value (adj.)
control - migraine	frontal_right-	imaginative	Conflict	0.11	0.045	0.019	0.19	2.4	0.017
	central_left
	frontal_right-	negative	Ambiguous	0.087	0.043	0.001	0.17	2	0.045
	central_right
	frontal_right-	imaginative	Conflict	0.088	0.044	0.001	0.18	2	0.047
	central_right
	frontal_midline-	negative	Ambiguous	0.087	0.043	0.002	0.17	2	0.045
	frontal_left
	frontal_midline	imaginative	Conflict	0.12	0.045	0.029	0.2	2.6	>0.001
	-frontal_left
	frontal_left-	imaginative	Conflict	0.12	0.045	0.028	0.2	2.6	0.009
	frontal_right
	frontal_midline	imaginative	Approach	0.1	0.044	0.015	0.19	2.3	0.022
	-frontal_right
	parietal_right-	imaginative	Ambiguous	-0.14	0.044	-0.22	-0.049	-3.1	0.002
	occipital_left
	parietal_right-	neutral	Avoidance	-0.11	0.044	-0.2	-0.026	-2.5	0.011
	occipital_left
	temporal_left-	imaginative	Ambiguous	-0.11	0.044	-0.2	-0.026	-2.6	0.011
	occipital_left
	central_right-	neutral	Approach	0.091	0.044	0.004	0.18	2.1	0.039
	occipital_right
	frontal_midline-	neutral	Approach	0.093	0.044	0.006	0.18	2.1	0.035
	occipital_right
	frontal_right-	negative	Avoidance	0.1	0.044	0.015	0.19	2.3	0.021
	occipital_right
	occipital_left-	imaginative	Ambiguous	-0.11	0.043	-0.2	-0.028	-2.6	0.009
	occipital_right
	occipital_left-	negative	Avoidance	0.093	0.044	0.005	0.18	2.1	0.037
	occipital_right
	parietal_left-	imaginative	Ambiguous	-0.092	0.043	-0.18	-0.0066	-2.1	0.035
	occipital_right
	parietal_left-	control	Conflict	0.13	0.044	0.04	0.21	2.9	0.004
	occipital_right
	parietal_left-	imaginative	Conflict	0.1	0.044	0.016	0.19	2.3	0.021
	occipital_right
	parietal_left-	trigger	Conflict	0.087	0.044	0.001	0.17	2	0.048
	occipital_right
	parietal_right-	neutral	Approach	0.12	0.044	0.034	0.21	2.7	0.006
	occipital_right
	temporal_left-	imaginative	Ambiguous	-0.092	0.043	-0.18	-0.006	-2.1	0.034
	occipital_right
	frontal_left-	negative	Approach	0.1	0.045	0.016	0.19	2.3	0.021
	parietal_left
	frontal_left-	control	Conflict	0.09	0.044	0.003	0.18	2	0.041
	parietal_left
	frontal_midline-	neutral	Avoidance	-0.099	0.045	-0.19	-0.012	-2.2	0.026
	parietal_left
	frontal_right-	control	Avoidance	0.091	0.045	0.003	0.18	2	0.042
	parietal_left
	temporal_left-	neutral	Avoidance	-0.11	0.044	-0.2	-0.025	-2.5	0.012
	parietal_left
	central_right-	neutral	Avoidance	-0.09	0.044	-0.18	-0.003	-2	0.041
	parietal_right
	frontal_midline-	imaginative	Ambiguous	-0.1	0.043	-0.19	-0.018	-2.4	0.017
	parietal_right
	frontal_right-	imaginative	Ambiguous	-0.11	0.043	-0.2	-0.027	-2.6	0.01
	parietal_right
	frontal_right-	negative	Conflict	0.097	0.044	0.009	0.18	2.2	0.029
	parietal_right
	parietal_left-	imaginative	Ambiguous	-0.092	0.043	-0.18	-0.006	-2.1	0.035
	parietal_right
	central_left-	neutral	Conflict	-0.091	0.044	-0.18	-0.003	-2	0.041
	temporal_left
	frontal_left-	negative	Ambiguous	0.091	0.043	0.005	0.18	2.1	0.036
	temporal_left
	frontal_left-	neutral	Avoidance	-0.09	0.045	-0.18	-0.001	-2	0.045
	temporal_left
	frontal_left-	control	Conflict	0.088	0.044	0.001	0.17	2	0.048
	temporal_left
	frontal_left-	neutral	Conflict	-0.11	0.045	-0.2	-0.021	-2.4	0.015
	temporal_left
	frontal_right-	imaginative	Ambiguous	-0.12	0.044	-0.21	-0.035	-2.8	0.006
	temporal_left
