# Supplementary material for: Migraine is associated with altered approach–avoidance decision processing: a case control study
Source: J Headache Pain. 2026 Jul 16;27(1):183. doi: 10.1186/s10194-026-02445-5 (PMC13377724; doi:10.1186/s10194-026-02445-5)
Supplement: Supplementary file 13 — Supplementary Material 13: Summarized Statistical Table - Cluster-Link Theta-Band dwPLI-based functional connectivity in the Decision Phase. Significant effects (p < 0.05) are highlighted in grey [file 10194_2026_2445_MOESM13_ESM.xlsx]

## Sheet: Tabelle1
Linear Mixed-Effects Model Results
fixed effects	Sum Sq	Mean Sq	F value	p.value
main effects
group	0.014	0.014	0.592	0.445
cluster-link	15.2	0.282	11.9	<0.001
confrontation	1.88	0.471	19.9	<0.001
condition	0.489	0.163	6.88	<0.001
interaction
group:cluster.link	2.13	0.0395	1.67	<0.001
group:confrontation	3.26	0.814	34.4	<0.001
group:condition	3.22	0.0149	0.63	1
cluster.link:confrontation	0.0299	0.00995	0.42	0.739
cluster.link:condition	3.42	0.0211	0.891	0.837
confrontation:condition	6.34	0.528	22.3	<0.001
group:cluster.link:confrontation	4.15	0.0192	0.81	0.981
group:cluster.link:condition	3.06	0.0189	0.797	0.973
group:confrontation:condition	4.11	0.343	14.5	<0.001
cluster.link:confrontation:condition	10.5	0.0162	0.683	1
group:cluster.link:confrontation:condition	9.31	0.0144	0.606	1
Pairwise emmeans-based post hoc comparisons from linear mixed models with adjusted p values. Due to the high number of statistical tests only the significant results are shown. Due to high computational load df was set to ∞ resulting in approximate confidence levels.
Group : cluster.link : Confrontation
contrast	cluster.link	confrontation	condition	estimate	SE	asymp. lower.CL	asymp. upper.CL	t.ratio	p.value (adj.)
control - migraine	central_left-occipital_left	imaginative	Conflict	-0.11	0.045	-0.19	-0.018	-2.4	0.018
	frontal_left-occipital_left	imaginative	Conflict	-0.14	0.045	-0.23	-0.05	-3.1	0.002
	frontal_left-occipital_left	neutral	Conflict	-0.12	0.045	-0.2	-0.029	-2.6	0.0088
	parietal_left-occipital_left	imaginative	Avoidance	-0.089	0.045	-0.18	-0.00097	-2	0.048
	parietal_right-occipital_left	negative	Approach	0.089	0.043	0.005	0.17	2.1	0.037
	temporal_left-occipital_left	imaginative	Ambiguous	-0.12	0.044	-0.2	-0.031	-2.7	0.0078
	temporal_left-occipital_left	imaginative	Approach	-0.14	0.043	-0.22	-0.055	-3.2	0.0012
	temporal_left-occipital_left	negative	Approach	0.097	0.043	0.012	0.18	2.2	0.025
	temporal_right-occipital_left	negative	Approach	0.094	0.043	0.01	0.18	2.2	0.027
	temporal_right-occipital_left	negative	Avoidance	0.092	0.045	0.003	0.18	2	0.042
	central_left-occipital_right	imaginative	Avoidance	-0.099	0.045	-0.19	-0.011	-2.2	0.028
	central_left-occipital_right	trigger	Conflict	-0.1	0.045	-0.19	-0.017	-2.3	0.019
	frontal_left-occipital_right	imaginative	Avoidance	-0.098	0.045	-0.19	-0.0099	-2.2	0.029
	occipital_left-occipital_right	control	Ambiguous	-0.11	0.044	-0.2	-0.028	-2.6	0.0093
	occipital_left-occipital_right	control	Avoidance	-0.096	0.045	-0.18	-0.0067	-2.1	0.035
	occipital_left-occipital_right	imaginative	Avoidance	-0.11	0.046	-0.2	-0.016	-2.3	0.02
	occipital_left-occipital_right	neutral	Avoidance	-0.1	0.046	-0.19	-0.012	-2.2	0.026
	parietal_left-occipital_right	neutral	Ambiguous	-0.11	0.044	-0.19	-0.023	-2.5	0.013
	parietal_left-occipital_right	control	Avoidance	-0.12	0.046	-0.21	-0.03	-2.6	0.0092
	parietal_left-occipital_right	imaginative	Avoidance	-0.13	0.045	-0.22	-0.043	-2.9	0.0036
	temporal_left-occipital_right	neutral	Ambiguous	-0.089	0.044	-0.18	-0.0026	-2	0.044
	temporal_left-occipital_right	imaginative	Approach	-0.13	0.043	-0.22	-0.051	-3.2	0.0016
	temporal_left-occipital_right	negative	Approach	0.089	0.043	0.005	0.17	2.1	0.037
	temporal_left-occipital_right	imaginative	Avoidance	-0.12	0.045	-0.21	-0.03	-2.6	0.0084
	temporal_right-occipital_right	trigger	Avoidance	-0.098	0.045	-0.19	-0.0099	-2.2	0.029
	frontal_left-parietal_left	imaginative	Conflict	-0.12	0.045	-0.2	-0.028	-2.6	0.0095
	central_left-parietal_right	imaginative	Avoidance	-0.097	0.045	-0.19	-0.009	-2.2	0.031
	frontal_left-parietal_right	imaginative	Avoidance	-0.11	0.045	-0.2	-0.026	-2.5	0.011
	frontal_midline-parietal_right	negative	Approach	0.097	0.044	0.012	0.18	2.2	0.026
	frontal_right-parietal_right	negative	Approach	0.11	0.043	0.021	0.19	2.5	0.014
	frontal_right-parietal_right	control	Avoidance	-0.094	0.045	-0.18	-0.0049	-2.1	0.039
	parietal_left-parietal_right	neutral	Ambiguous	-0.092	0.044	-0.18	-0.006	-2.1	0.036
	frontal_left-temporal_left	imaginative	Approach	-0.14	0.043	-0.22	-0.055	-3.2	0.0012
	frontal_left-temporal_left	negative	Approach	0.14	0.043	0.056	0.22	3.3	0.001
	frontal_midline-temporal_left	negative	Approach	0.085	0.043	0.001	0.17	2	0.046
	central_right-temporal_right	negative	Approach	0.087	0.043	0.003	0.17	2.1	0.04
	frontal_left-temporal_right	negative	Approach	0.1	0.043	0.019	0.19	2.4	0.016
	frontal_left-temporal_right	imaginative	Avoidance	-0.1	0.045	-0.19	-0.012	-2.2	0.026
	frontal_midline-temporal_right	negative	Approach	0.084	0.043	0.001	0.17	2	0.048
	frontal_right-temporal_right	negative	Approach	0.12	0.043	0.032	0.2	2.7	0.0066
	frontal_right-temporal_right	neutral	Avoidance	-0.11	0.046	-0.2	-0.022	-2.4	0.015
