# Supplementary material for: Migraine is associated with altered approach–avoidance decision processing: a case control study
Source: J Headache Pain. 2026 Jul 16;27(1):183. doi: 10.1186/s10194-026-02445-5 (PMC13377724; doi:10.1186/s10194-026-02445-5)
Supplement: Supplementary file 14 — Supplementary Material 14: Exploratory subgroup analyses comparing participants with episodic and chronic migraine based on the self-reported original migraine diagnosis. Exploratory subgroup analyses were conducted using linear mixed-effects models comparing participants with episodic and chronic migraine. Only statistically relevant effects are shown for clarity. Non-significant effects and interaction terms are omitted [file 10194_2026_2445_MOESM14_ESM.xlsx]

## Sheet: Tabelle1
Linear Mixed-Effects Model Results of comparison „episodic migraine“ with „chronic migraine“ according to self-reported original diagnosis.
Output	Fixed effect	Sum Sq	Mean Sq	F value	p value
Decision time	diagnosis	0.585	0.585	4.7	0.04
	condition	18.611	6.204	49.83	<0.001
	confrontation	1.689	0.422	3.39	0.009
Behavioral values	diagnosis	398981	398981	4.32	0.048
	condition	47292744	15764248	170.72	<0.001
	condition × confrontation	2247530	187294	2.03	0.019
FAA confrontation window	no significant diagnosis-related effects	–	–	–	–
FAA cue window	condition	0.723	0.241	3.17	0.024
FMT confrontation window	confrontation	90.4	22.6	4.67	<0.001
FMT cue window	condition	51.253	17.084	3.21	0.022
	diagnosis × condition × confrontation	148.25	12.354	2.32	0.006
dwPLI alpha confrontation window	cluster-link	1.558	0.0289	2.71	<0.001
	confrontation	4.392	1.098	103.05	<0.001
	diagnosis × confrontation	0.509	0.127	11.93	<0.001
dwPLI theta confrontation window	cluster-link	0.52	0.0096	2.01	<0.001
	confrontation	0.901	0.225	46.96	<0.001
	diagnosis × confrontation	1.066	0.267	55.57	<0.001
dwPLI theta cue window	cluster-link	12.283	0.227	10.11	<0.001
	confrontation	1.188	0.297	13.2	<0.001
	condition	0.253	0.084	3.74	0.023
	diagnosis × cluster-link	5.082	0.094	4.18	<0.001
	diagnosis × confrontation	0.499	0.125	5.54	<0.001
	confrontation × condition	7.422	0.618	27.48	<0.001
	diagnosis × confrontation × condition	7.525	0.627	27.86	<0.001
