# Supplementary material for: Migraine is associated with altered approach–avoidance decision processing: a case control study
Source: J Headache Pain. 2026 Jul 16;27(1):183. doi: 10.1186/s10194-026-02445-5 (PMC13377724; doi:10.1186/s10194-026-02445-5)
Supplement: Supplementary file 15 — Supplementary Material 15: Exploratory subgroup analyses comparing participants with episodic and chronic migraine based on the self-reported headache days per month (chronic ≥ 15 headache days). Exploratory subgroup analyses were conducted using linear mixed-effects models comparing participants with episodic and chronic migraine. Only statistically relevant effects are shown for clarity. Non-significant effects and interaction terms are omitted [file 10194_2026_2445_MOESM15_ESM.xlsx]

## Sheet: Tabelle1
Linear Mixed-Effects Model Results of comparison „episodic migraine“ with „chronic migraine“ according to current month headache days.
Output	Fixed effect	Sum Sq	Mean Sq	F value	p value
Decision time	condition	18.338	6.113	28.846	<0.001
	env_exp_val	2.028	2.028	9.568	0.004
Behavioral values	condition	43692170	14564057	157.993	<0.001
	trial	11583126	11583126	125.655	<0.001
	diagnosis x confrontation	1183012	295753	3.2084	0.012
	condition × confrontation	2172871	181073	1.9643	0.023
FAA confrontation window	no significant diagnosis-related effects	–	–	–	–
FAA cue window	condition	0.745	0.248	3.26	0.021
	trial	0.46622	0.46622	6.12	0.013
FMT confrontation window	confrontation	104.33	26.08	5.38	<0.001
	trial	786.78	786.78	162.291	<0.001
FMT cue window	no significant diagnosis-related effects	–	–	–	–
dwPLI alpha confrontation window	cluster-link	1.5722	0.02911	2.7809	<0.001
	confrontation	3.431	0.857	81.945	<0.001
	diagnosis × cluster-link	1.104	0.021	1.953	<0.001
	diagnosis × confrontation	1.396	0.349	33.345	<0.001
dwPLI theta confrontation window	cluster-link	0.424	0.008	1.602	0.003
	confrontation	0.728	0.182	37.159	<0.001
	diagnosis × confrontation	0.260	0.065	13.279	<0.001
dwPLI theta cue window	cluster-link	9.339	0.172	7.720	<0.001
	confrontation	1.543	0.385	17.223	<0.001
	condition	0.262	0.087	3.899	0.02
	diagnosis × cluster-link	3.769	0.069	3.116	<0.001
	diagnosis × confrontation	3.514	0.878	39.215	<0.001
	confrontation × condition	8.168	0.680	30.385	<0.001
	diagnosis × confrontation × condition	7.583	0.631	28.207	<0.001
dwPLI alpha cue window	cluster-link	2.996	0.055	2.449	<0.001
	confrontation	0.42	0.105	4.634	<0.001
	diagnosis × confrontation	1.666	0.416	18.385	<0.001
	confrontation × condition	3.993	0.332	14.690	<0.001
	diagnosis × confrontation × condition	3.250	0.270	11.956	<0.001
